# Supplementary material for: Survey data on inter-firm linkages and innovation activities of Chinese manufacturing SMEs
Source: Data Brief. 2019 Oct 16;27:104671. doi: 10.1016/j.dib.2019.104671 (PMC6838382; doi:10.1016/j.dib.2019.104671)
Supplement: Multimedia component 2 [file mmc2.zip]

Archive with 1 entries (1 files):
- dib_104671_filtered raw data _spl_medium-sized_spl_mmc2.sav
